# Supplementary material for: Immune Cell Landscape Identification Associates Intrarenal Mononuclear Phagocytes With Onset and Remission of Lupus Nephritis in NZB/W Mice
Source: Front Genet. 2020 Nov 9;11:577040. doi: 10.3389/fgene.2020.577040 (PMC7693546; doi:10.3389/fgene.2020.577040)
Supplement: Supplementary Table 2 — CIBERSORT fraction of infiltrating immune cells in GSE32583. [file Table_2.XLSX]

## Sheet: Worksheet
Input Sample	B cells naive	B cells memory	Plasma cells	T cells CD8	T cells CD4 naive	T cells CD4 memory resting	T cells CD4 memory activated	T cells follicular helper	T cells regulatory (Tregs)	T cells gamma delta	NK cells resting	NK cells activated	Monocytes	Macrophages M0	Macrophages M1	Macrophages M2	Dendritic cells resting	Dendritic cells activated	Mast cells resting	Mast cells activated	Eosinophils	Neutrophils	P-value	Pearson Correlation	RMSE
GSM807484	0.180519	0	0.10441	0.0928803	0.0321069	0	0	0.0169113	0	0	0	0.122203	0.244971	0.00446399	0	0.120579	0	0.0355257	0.0454313	0	0	0	0.95	-0.0517	1.09948
GSM807485	0.236761	0	0.0779712	0.0855386	0.0184699	0	0	0.0705716	0.0275378	0	0	0.105162	0.116625	0	0	0.145461	0	0.0404788	0.0754232	0	0	0	0.95	-0.0537	1.10397
GSM807486	0.230581	0	0.132556	0.031048	0.00975676	0	0	0.105151	0.0161352	0	0	0.11335	0.165485	0.00332539	0	0.105439	0	0.0234091	0.0637631	0	0	0	0.95	-0.0582	1.09926
GSM807487	0.0788656	0	0.0878268	0	0.107908	0	0	0.0971769	0	0	0	0.157331	0.0988315	0.00115264	0	0.123865	0.00762644	0.030971	0.173686	0	0	0.0347593	0.95	-0.0595	1.11131
GSM807488	0.304041	0	0.0220127	0.0966727	0	0.120283	0	0.0778094	0	0	0	0.0567919	0.132788	0	0.0130228	0.0827039	0	0.0249331	0	0.0689404	0	0	0.95	-0.057	1.12746
GSM807489	0.128728	0	0.0757874	0	0.0356552	0.0459218	0	0.138802	0	0	0.0108693	0.139939	0.144938	0.0166641	0	0.1053	0	0.0384813	0.118914	0	0	0	0.98	-0.0626	1.10772
GSM807490	0.147182	0	0.0560346	0.0135585	0.0459329	0	0	0.123574	0	0	0	0.149177	0.191967	0.00770668	0	0.144242	0	0.0330171	0.0876091	0	0	0	0.95	-0.0591	1.10807
GSM807491	0.0366642	0.00635189	0.0635346	0	0.0555611	0.0685787	0	0.160648	0	0	0.0427718	0.12999	0.150456	0.00457033	0	0.114019	0.0105649	0.0295651	0.126724	0	0	0	0.97	-0.0614	1.11501
GSM807492	0.28696	0	0.0832693	0.0675939	0	0.0523961	0	0	0.00890714	0	0.0388516	0.030522	0.208722	0	0	0.122903	0	0.0352844	0.0645903	0	0	0	0.9	-0.0422	1.09288
GSM807493	0.219706	0	0.0997528	0.0997487	0	0.0237607	0	0.0663817	0.0340195	0	0.0311396	0.0746435	0.118345	0	0	0.144356	0	0.0263491	0.0617979	0	0	0	0.95	-0.0556	1.10077
GSM807494	0.149006	0	0.0808082	0	0.0821787	0.0875497	0	0.0158797	0	0	0.106092	0.065783	0.202869	0.0107837	0	0.0934543	0.00796007	0.0218623	0.0757739	0	0	0	0.95	-0.0545	1.09892
GSM807495	0.104317	0	0.054432	0.0534641	0.0162451	0.0132725	0	0	0.0434846	0	0	0.164235	0.215099	0	0	0.204298	0	0.0416554	0.0894971	0	0	0	0.91	-0.0442	1.1085
GSM807496	0.194098	0	0.0824951	0.0973612	0	0	0	0.129008	0.00758072	0	0	0.101603	0.129657	0	0	0.133063	0.00912664	0.0320299	0.0839773	0	0	0	0.95	-0.0552	1.10072
GSM807497	0.198619	0	0.11492	0	0.00672963	0.128926	0	0.0782624	0.0184013	0	0.122705	0.056267	0.102601	0.0011571	0	0.0748866	0	0.0360832	0.060442	0	0	0	0.97	-0.0612	1.10906
GSM807498	0.19108	0	0.0320256	0.0714705	0	0.0199796	0	0.161699	0	0	0.0716286	0.110253	0.158182	0	0	0.102903	0	0.031643	0.0491355	0	0	0	0.95	-0.0597	1.12665
GSM807499	0.127007	0	0.0582285	0	0	0.13265	0	0.137052	0	0	0.0256232	0.131506	0.199023	0.0120826	0	0.0743331	0	0.0375531	0.0649408	0	0	0	0.95	-0.0582	1.1123
GSM807500	0.191932	0	0.0526653	0.0861228	0	0.040005	0	0.116928	0.0031689	0	0.0419015	0.11651	0.156834	0	0	0.115747	0	0.0261983	0.0519869	0	0	0	0.95	-0.0598	1.11992
GSM807501	0.0965092	0	0.108312	0	0.0987977	0	0	0.0922965	0	0	0	0.162558	0.19045	0.0245996	0	0.100244	0.00494269	0.0252432	0.096048	0	0	0	0.95	-0.0582	1.10518
GSM807502	0.17773	0	0.0833318	0	0	0.0969931	0	0.101898	0.0147509	0	0.0525624	0.0957098	0.188938	0.0123973	0	0.0637905	0	0.0237426	0.0881563	0	0	0	0.96	-0.0604	1.10337
GSM807503	0.095268	0	0.10763	0	0.0839494	0.00125768	0	0.0564872	0	0	0	0.145338	0.187738	0.021294	0.0394295	0.105243	0.00752249	0.0279734	0.12087	0	0	0	0.95	-0.0578	1.09823
GSM807504	0.18679	0	0.101671	0.00453748	0	0.0739183	0	0.00683085	0	0	0.0937794	0.0575704	0.277172	0	0.0195842	0.0865139	0.00220711	0.0293148	0.0601094	0	0	0	0.93	-0.047	1.09025
GSM807505	0	0.158351	0.0958733	0	0.015497	0.122587	0	0	0	0	0	0.095765	0.229717	0	0.0397473	0.140568	0	0.0310288	0.0687709	0	0	0.00209433	0.87	-0.0269	1.07865
GSM807506	0.08385	0.0372541	0.104642	0.0760115	0.0105406	0	0	0.0111187	0	0	0.00891589	0	0.511982	0	0.0206096	0.103731	0	0.0313439	0	0	0	0	0.67	0.00558914	1.07742
GSM807507	0.150504	0	0	0.0563617	0	0.00773116	0	0.0921387	0	0	0	0	0.428364	0.00813034	0.0195671	0.0817389	0.155463	0	0	0	0	0	0.54	0.0257816	1.07432
GSM807508	0.106368	0	0.0644328	0	0.172843	0	0	0.0259369	0	0	0	0.124611	0.23132	0.0154344	0	0.0938877	0.0522394	0.0163178	0.0966081	0	0	0	0.93	-0.0505	1.0965
GSM807509	0.197499	0	0	0.0953473	0	0.0632369	0	0.1015	0	0	0	0.0742332	0.231155	0	0.0345105	0.130045	0.0669612	0	0.00551268	0	0	0	0.27	0.0658961	1.06108
GSM807510	0.135235	0	0.044434	0.065651	0	0.222461	0	0	0.0170047	0.0326023	0.00424105	0	0.313563	0.00953234	0.0842897	0.0223504	0.0102204	0.0155799	0.0228348	0	0	0	0.75	-0.0048	1.08491
GSM807511	0	0.0794603	0.0329679	0.0782082	0	0.243065	0	0.158486	0	0	0	0	0.177674	0	0.00698573	0.0925074	0.109014	0.00657186	0	0	0.01506	0	0.9	-0.0341	1.10576
GSM807512	0.0204678	0.111018	0	0.0941998	0	0.035773	0	0.0291981	0	0.0721939	0	0.0887126	0.2487	0	0.108105	0.157062	0.0181539	0	0.0164159	0	0	0	0.63	0.0159368	1.09292
GSM807513	0	0.0849344	0	0.0578779	0	0.153084	0	0.0716533	0	0.0227904	0	0.0542103	0.250944	0	0.148985	0.0797169	0.0634233	0	0	0.0123814	0	0	0.09	0.136413	1.03938
GSM807514	0	0.15267	0	0.0721645	0	0.119207	0	0.0215625	0	0.0283972	0.0407856	0	0.290754	0	0.0957025	0.15423	0	0.0216976	0	0.00282871	0	0	0.54	0.0249528	1.0751
GSM807515	0	0.106819	0.0137229	0.080663	0	0	0	0	0	0.0804205	0.00760537	0	0.414338	0	0.0808802	0.179549	0.0135494	0.0224522	0	0	0	0	0.63	0.0124959	1.08507
GSM807516	0.0962061	0.0713455	0.120542	0	0.0727426	0	0	0	0	0.046217	0.0146435	0.0125878	0.375673	0.0138982	0.0203589	0.0885937	0	0.0381113	0.0290806	0	0	0	0.88	-0.0306	1.07797
GSM807517	0	0.192213	0	0.053716	0.103988	0	0	0	0	0.0656538	0	0.107665	0.203469	0.00450296	0	0.12697	0.00936862	0.0218554	0.110599	0	0	0	0.82	-0.0194	1.09742
GSM807518	0	0.0661727	0.0517097	0	0.0818174	0.0241884	0	0.113267	0	0	0	0.145347	0.33269	0.0697717	0.00757276	0.00922286	0.0117303	0.013711	0.0727983	0	0	0	0.95	-0.0547	1.10625
