# Supplementary material for: Immune Cell Landscape Identification Associates Intrarenal Mononuclear Phagocytes With Onset and Remission of Lupus Nephritis in NZB/W Mice
Source: Front Genet. 2020 Nov 9;11:577040. doi: 10.3389/fgene.2020.577040 (PMC7693546; doi:10.3389/fgene.2020.577040)
Supplement: Supplementary Table 3 — CIBERSORT fraction of infiltrating immune cells in GSE49898. [file Table_3.XLSX]

## Sheet: Worksheet
Input Sample	B cells naive	B cells memory	Plasma cells	T cells CD8	T cells CD4 naive	T cells CD4 memory resting	T cells CD4 memory activated	T cells follicular helper	T cells regulatory (Tregs)	T cells gamma delta	NK cells resting	NK cells activated	Monocytes	Macrophages M0	Macrophages M1	Macrophages M2	Dendritic cells resting	Dendritic cells activated	Mast cells resting	Mast cells activated	Eosinophils	Neutrophils	P-value	Pearson Correlation	RMSE
GSM1209137	0.0991969	0	0.122812	0	0.166479	0.028745	0	0	0.0350915	0	0	0.112638	0.152456	0.0120677	0	0.122244	0.0222838	0.0208828	0.105103	0	0	0	0.99	-0.0494	1.09073
GSM1209138	0.036934	0.196905	0	0.0598446	0	0	0.0046882	0.0421777	0	0.00777015	0.0705494	0	0.402858	0	0.0304097	0.108908	0	0.0166017	0	0.0223529	0	0	0.65	0.0252025	1.07326
GSM1209139	0.287457	0	0.0672183	0	0.00176338	0.0575773	0	0.0842537	0.0255251	0	0.0284973	0.0903479	0.163863	0.0303541	0	0.0137037	0.0595545	0.00883258	0.0810525	0	0	0	0.99	-0.0512	1.10577
GSM1209140	0.213959	0	0.0911346	0.047491	0	0.0684353	0	0.0906133	0.0282123	0	0.0459386	0.105265	0.121418	0.00990119	0	0.0867226	0.00671801	0.0145934	0.0695974	0	0	0	1	-0.0596	1.11334
GSM1209141	0.14167	0	0.101931	0.0525775	0.0390851	0	0	0	0.0300622	0	0	0.119522	0.21465	0	0	0.220064	0.0285051	0.0296161	0.0223168	0	0	0	0.95	-0.0396	1.09342
GSM1209142	0	0.150406	0.032088	0	0	0.0608247	0	0.0836022	0	0	0.0881313	0.0582982	0.397387	0.0657021	0.0291164	0	0.0151462	0.0181693	0.00112928	0	0	0	0.96	-0.041	1.09749
GSM1209143	0.120956	0	0.0319449	0.168278	0	0.0238467	0	0.161791	0	0	0	0.101711	0.184261	0.019113	0.0500974	0.0724185	0	0.0216345	0.0439474	0	0	0	1	-0.0588	1.12134
GSM1209144	0.0658177	0.0242485	0	0.138604	0.0146852	0	0	0.110828	0.00733553	0	0	0.0992604	0.379609	0	0	0.125667	0.00895839	0.0148328	0.0101522	0	0	0	0.96	-0.043	1.11072
GSM1209145	0.187326	0	0.095514	0.0510283	0.0901033	0	0	0	0.0366652	0	0	0.134763	0.211278	0.00825502	0	0.0817217	0.0407042	0.0130493	0.0495921	0	0	0	0.99	-0.0486	1.10288
GSM1209146	0.245665	0	0.0724062	0.0582502	0	0.0151273	0	0.0779486	0.0210495	0	0	0.110179	0.238572	0.0331648	0	0.0170834	0.0214728	0.020297	0.0687852	0	0	0	0.99	-0.054	1.10459
GSM1209147	0.109589	0	0.069745	0	0.10553	0	0	0.0546921	0	0	0	0.113358	0.247389	0	0	0.199885	0.00553622	0.0323921	0.061462	0	0	0.0004	0.97	-0.0462	1.09236
GSM1209148	0.184868	0	0.12491	0	0.0783363	0.0131945	0	0.0492944	0.0556347	0	0.0370069	0.126676	0.0644084	0	0	0.143537	0	0.027568	0.0606523	0	0	0.0339145	0.99	-0.0537	1.10691
GSM1209149	0.24511	0	0.112319	0	0	0.125305	0	0.0692998	0.0112845	0	0.0575397	0.0995951	0.097153	0.00374364	0	0.0712777	0	0.0110688	0.0780749	0	0	0.0182277	1	-0.0579	1.11299
GSM1209150	0.216302	0	0.0759352	0.125626	0	0.0746078	0	0.0886507	0.0197123	0	0.0331133	0.105584	0.0711846	0.00943422	0	0.0879726	0	0.024261	0.0676158	0	0	0	1	-0.0615	1.12805
GSM1209151	0.206512	0	0.113368	0.0942477	0	0.0387366	0	0.0153298	0.00161308	0	0.031516	0.0728039	0.166987	0	0.00375995	0.158226	0	0.0265423	0.0540503	0	0	0.0163067	0.95	-0.0406	1.08929
GSM1209152	0	0.096259	0.0823024	0.0730869	0	0.0143644	0	0	0	0.076963	0	0.0469581	0.351312	0	0.0235225	0.190301	0.0198017	0.0251294	0	0	0	0	0.84	-0.0113	1.083
GSM1209153	0.384189	0	0.0979871	0.0419664	0	0.124653	0	0.0412981	0	0	0	0.0770114	0.175857	0.0146639	0.00740234	0	0	0.0144193	0	0.0205525	0	0	1	-0.0557	1.13214
GSM1209154	0.059932	0.116974	0.0256981	0.0633144	0	0.0718362	0	0.0588067	0	0	0.129361	0	0.266002	0	0.0504986	0.0762585	0.0398959	0.0213257	0.0200971	0	0	0	0.93	-0.0337	1.08948
GSM1209155	0.152265	0	0.0761989	0.084073	0	0.00473789	0	0.154963	0	0	0	0.100568	0.167339	0.0244429	0	0.101107	0	0.0247819	0.109524	0	0	0	1	-0.0628	1.10111
GSM1209156	0	0.197222	0.0101553	0.0959314	0	0	0	0	0	0.124055	0	0	0.24914	0	0.04937	0.170053	0.0810254	0.0230479	0	0	0	0	0.77	0.00653808	1.07987
GSM1209157	0.137404	0	0.0528272	0.123135	0	0	0	0	0.0457234	0	0.061898	0.0616572	0.299348	0.0191353	0	0.100359	0.0793052	0.0192072	0	0	0	0	0.93	-0.0336	1.09494
GSM1209158	0.0473855	0.101817	0	0.102425	0	0.0368292	0	0.0149209	0	0	0.0652039	0	0.414605	0	0.00994702	0.144781	0.00486055	0.0241951	0.0330294	0	0	0	0.86	-0.0153	1.0858
GSM1209159	0.210739	0	0.0668826	0.0236708	0	0.110158	0	0.107437	0.0162247	0	0.11216	0.0475167	0.104384	0.0364715	0.00617151	0.0244347	0.0803262	0.0105263	0.0428974	0	0	0	0.99	-0.0549	1.1085
GSM1209160	0.258444	0	0.130452	0.0470586	0	0.0176852	0	0	0.0281816	0	0	0.0718172	0.27206	0.0175761	0	0.0441752	0.00833953	0.0166268	0.0848494	0	0	0.00273377	0.96	-0.0426	1.089
GSM1209161	0	0.13811	0.0002	0.0940509	0	0	0.0259887	0.0736774	0	0.0706014	0	0	0.404376	0.0191252	0.0626404	0.0597234	0.0230219	0.0160976	0.0124204	0	0	0	0.84	-0.0109	1.08364
GSM1209162	0.12132	0	0.0988458	0	0	0.105215	0	0.118602	0	0	0	0.174981	0.171763	0.0290287	0	0.0617558	0	0.0201588	0.0983307	0	0	0	1	-0.0628	1.11719
