# Supplementary material for: Immune Cell Landscape Identification Associates Intrarenal Mononuclear Phagocytes With Onset and Remission of Lupus Nephritis in NZB/W Mice
Source: Front Genet. 2020 Nov 9;11:577040. doi: 10.3389/fgene.2020.577040 (PMC7693546; doi:10.3389/fgene.2020.577040)
Supplement: Supplementary Table 4 — LN onset-related DEGs overlapped between GSE27045 and GSE32583. [file Table_4.XLSX]

## Sheet: Sheet1
Supplementary Table S4 | LN onset-related DEGs overlapped between GSE27045 and GSE32583 (adjusted p-value < 0.05)
Mouse Gene Symbol
Rhbdf2
Hvcn1
Kcnn4
P2ry14
Mmp14
Itgam
Clec4n
Cfp
Mmp13
Magohb
Ppt2
Spon1
Car13
Cxcl13
Plin2
Ptpn22
Cd84
Sectm1a
Cd38
Ms4a6d
Pycard
Pla2g7
Xdh
Rexo2
Ly6k
Il1r1
Glcci1
Rhoq
Il1rn
Fpr1
Sema4a
Fpr2
Slamf6
Arhgap6
Slc30a4
Clec4d
Ikbke
Ctsd
Fam26f
Capg
Ccdc71l
Tlr8
Pik3r5
Cd300lf
Pafah1b3
Lag3
Vcam1
Loxl3
Klra17
Flot1
Spats2l
Fcrls
Ptpn1
C3
Cd300lb
AW112010
Ccl8
Hck
Pecam1
Clec4a3
Nupr1
Batf
Tspan4
Abhd6
Nrp2
Il27ra
Ms4a4b
Bcl3
Stat3
Gpr171
Ms4a7
Klrb1b
Cd28
P2rx4
Pgs1
Cp
Mgp
Lcp2
Olfml3
Cstb
Fcgr4
Aim1
Sema4c
Nectin2
Ube2e2
Atp6v1b2
Ly9
Ighg3
Clec4b1
Bhlhb9
Cd40
Ccdc141
Maob
Lpl
Msmo1
Myadm
Lcn2
Slc30a1
Plppr4
Fyn
Sipa1l1
Tnfrsf17
Pirb
Tspan32
Timp1
Nod1
Ccl9
Ighg1
Dram1
Tmem154
Acsl3
Slc11a2
Ipo9
Tubb5
Galnt12
Arhgap5
Gpr18
Lyn
Anxa2
Nxpe3
Pilra
Snx10
Tpsb2
Ms4a6c
Asns
Nr1h3
Itpr3
Cd200r1
Il33
Pstpip1
Haao
Tspan7
Anxa1
Hpgd
Iglc1
Pik3ap1
Il18r1
Whsc1
Rftn1
Igkv6-15
Grn
Ccl7
Stx11
Fgr
Slamf7
Fam129b
Utp14a
Cdk18
Peli2
Cyp4f16
Tagln
Mfge8
Tmed10
Cd244
Mdfic
Pigb
Rab31
Tbcd
Mef2c
Lrba
Hap1
Rnase6
Coro1b
Clec4a2
Sdcbp
Zdhhc6
Galnt3
2810417H13Rik
Trem2
Msrb2
Ighg2b
H2afx
Ctsl
Ifit1
Matn2
Irak3
Lamc1
Tbpl1
Clec4e
Ms4a4c
Hpse
Serpinf1
Afap1l1
Epb41
Rnf217
Lrrc3
Wdsub1
Gpx7
Ccnb2
Jade2
Adam19
Emilin1
Spire1
Slc11a1
Zfp362
Chaf1b
Smarca2
Myof
Csf3r
Gpr35
P2ry1
5430427O19Rik
Myd88
Mical1
Adam8
Ly6e
Birc5
Tacc3
Fcrl1
Cxcr4
Pitpnm1
Mzb1
Cd44
Cdc20
Vti1a
Atg9a
Rap2b
Emilin2
Bco2
Zbp1
Slc14a1
Fbxo4
P2ry13
Cbr3
Cdca3
Il2rg
Nek2
Tpm1
Icosl
Cyp1b1
Cox18
Acyp1
Plod2
Car3
Fam213b
Frzb
Ccl2
Bst1
Nr3c1
Galns
Hmox1
Tanc2
Hfe
Tle2
Amigo1
Iglv1
Rtn4
Rgl1
Prss53
Camk2d
Jak3
Pkn3
Tgfbi
Chil1
Rac2
Gpr137b
Ltbp2
Melk
Irf7
Lgals1
Fam129a
Osmr
Hmgcl
Vim
Zrsr1
Ggta1
Csnk2b
Lhfpl2
Elk3
Tbc1d2b
H6pd
Pbx1
Fyb
Atxn1
Fgl2
Zfp708
Sptlc2
Lsp1
Acsl5
Stard5
Traf3ip3
Xbp1
1700025G04Rik
Fcgr1
Rpe
Adgrg6
Cd3g
Jchain
Plgrkt
Hmmr
Capzb
Tpx2
Sec13
Fbxo6
Antxr2
4930402H24Rik
Fas
Ranbp1
Apoc2
Sh3bgrl
Ube2c
Rap1b
Rhog
Eif6
Steap3
Haus3
Cygb
Dtd1
Inf2
Rab13
Rims2
Anks3
Capns1
Ctdp1
Csf2ra
Gabrr2
Ctps
Trp53i11
Adgre4
Sncaip
Scarb2
Nfkb1
Pou2af1
Trim68
Gns
C1ra
Pdgfb
Cblb
Med27
Cpeb3
Slc43a3
Mvp
Anxa3
Cdca5
Igkc
Itgb2
Irf4
Zfp113
Unc13b
S100a6
Evl
Dock1
Cebpd
Runx3
Kif21b
Akna
Adam17
Atp6v1c1
Tmem71
Arhgap25
Cd300c2
Ifih1
Il1r2
H2-Ob
Gm6377
Prkch
Sh3bp2
Ncf4
Rcn3
Zcchc3
Jade1
Il10
Rnd1
Epc1
Pi4k2a
Nagk
Serpina3g
Ifi44
Cd274
Runx1
Ppm1k
H2-Oa
Arhgap18
Lacc1
Micu1
Lipt1
Igkv15-103
Luzp1
Relb
Rab32
Zfp979
Paqr7
F2r
Pex16
G6pdx
AA414768
Slc22a17
Vat1
Rnd3
Josd2
Adamts4
Apex1
Cysltr1
Klrd1
Oasl1
Map3k5
Mthfd2
Ctsb
Fam89b
Pltp
Akt3
Neurl4
Acod1
Samsn1
Lbr
6820408C15Rik
Ccnb1
Pea15a
Ckap2
Cks1b
Lmo2
Mxi1
Nipsnap3b
Rasl2-9
Parp9
Iglc2
Wsb2
Crym
Lgals3
Tnfrsf18
Nfkb2
Serpina10
Slc16a7
Tppp
Serpine1
Snap29
Wfdc17
Slfn8
Irf8
Pdzrn4
Armcx2
Iqsec1
Tmem216
Gpnmb
Mmaa
Gid4
S100a4
Snora65
Rrm2
Rhou
Nif3l1
Hp
Parp8
Rap2a
Fam198b
Taf12
Rit1
Tmem201
Plac8
Bin3
Akr1b8
Fosl2
Ikzf3
Ncapd2
Cdkn3
Rnf167
Bbs2
Cd48
Samhd1
Sfxn2
Cd5l
Nadsyn1
Gpr84
Zbtb24
Slc15a2
Smdt1
Cdc42ep2
Ehd1
Tmem263
Fam167a
Cd79b
Csf2rb2
Gng2
Fads1
Pxdc1
Cdc42bpa
Inpp5e
Icam1
BC023105
Abcc3
Mmp2
Cd72
Arg2
2610002M06Rik
Myo1f
Psmd9
Prc1
Dgkz
Timm21
Lgals3bp
Kremen1
Slc31a1
Slc25a12
Slc15a3
Tubb6
Taf5
Mocos
Gm9835
Phyhip
P4ha2
Ak2
Lap3
Scrn3
Sdc1
Tnip1
Tifab
Cap1
Mrpl45
Lrg1
Donson
Polr3g
Birc3
Pkib
Zfp110
Runx2
Apobec3
Cux1
Nck1
Hmgn3
Cd300ld
Ybx3
Cebpb
Calu
Ap1g1
Acot7
Mir99ahg
Rras
Nnt
Gucd1
Hmha1
Ch25h
Osgepl1
Lrrc3b
Pdpn
Ldlrad4
Repin1
Aurka
Thbs1
Dusp16
Socs3
Diaph3
Aimp1
Map4k4
Sec62
Coq8a
Abcg1
Serpinb9
Nacc2
Kctd10
Aarsd1
Bik
Pde4dip
Asna1
Rmnd1
Fam214a
Cmah
Ripk3
Cdt1
BC028528
Arid5a
Fxyd5
Pmp22
Treml4
Clec7a
Aurkb
Cep55
Svbp
Nans
Acad8
Ptpn6
Lrig3
Umps
Cnksr3
Gpt2
Mtdh
Inpp1
Arhgdib
Itgax
5830454E08Rik
Ccr2
Bank1
Spn
Nusap1
Top2a
Gadd45b
Pigk
B330016D10Rik
Plaur
Fam120b
Setd4
Lipa
Cables1
Nudt19
Dbf4
1190002N15Rik
Asb13
5830473C10Rik
Smox
Sdhaf2
Flna
Agpat4
Ifi35
Capn6
Vav1
Cfh
Lsm10
Dalrd3
Gpsm1
Pld4
Dnajc10
Plekhg3
Chn2
Ipo5
Rfc5
Mgme1
Il18
Zfp472
Igha
Cdk1
Eif1a
St8sia4
Kif22
Isoc1
Zwilch
1110038B12Rik
Rfx5
Pygl
Ankrd1
Abi3
Il34
Gm9706
Colgalt1
Krt19
Tns3
Apoe
Slc29a3
Hesx1
Serpine2
Plekhb2
Myc
Rdh5
Dusp22
Lrrtm2
Usp18
Wsb1
Helz2
Pygb
Esyt1
Cep89
Pou2f2
Fam114a2
Sec23b
Ppm1l
Mb21d1
Nuf2
Rtn1
Tnc
Nceh1
Mrs2
Pkd2
Rassf5
Zfp52
Mob3a
Asf1b
Ltb
Asb8
Mum1
Pbk
Anxa5
Cd180
Cd86
Cdh11
Tmem164
Esm1
Il4ra
Zfp563
Pdia5
Abracl
Racgap1
Dhx34
Slc4a7
Lax1
Il15
Phykpl
