# Supplementary material for: Immune Cell Landscape Identification Associates Intrarenal Mononuclear Phagocytes With Onset and Remission of Lupus Nephritis in NZB/W Mice
Source: Front Genet. 2020 Nov 9;11:577040. doi: 10.3389/fgene.2020.577040 (PMC7693546; doi:10.3389/fgene.2020.577040)
Supplement: Supplementary Table 6 — LN remission-related DEGs in GSE27045. [file Table_6.XLSX]

## Sheet: Sheet1
Supplemental Table S6 LN remission-related DEGs in GSE27045						Supplementary Table S6 | LN remission-related DEGs in GSE27045 (adjusted p-value < 0.05, and |log2 fold change (FC)| > 1)
ID	adj.P.Val	P.Value	t	B	logFC	Gene.symbol	Gene.title
15476_at	0.001189	7.61e-06	7.68513	4.148	2.58163	Hs3st1	heparan sulfate (glucosamine) 3-O-sulfotransferase 1
17386_at	0.001327	1.04e-05	7.44422	3.84727	2.16983	Mmp13	matrix metallopeptidase 13
15445_at	0.027761	0.00228	3.9082	-1.52378	2.16403	Hpd	4-hydroxyphenylpyruvic acid dioxygenase
105892_at	0.040511	0.00425	3.5558	-2.14585	2.14267	9030619P08Rik	lymphocyte antigen 6 complex pseudogene
210356_at	0.000222	2.27e-07	10.8675	7.47438	2.09229	Nckap5	NCK-associated protein 5
75512_at	0.037569	0.00379	3.62061	-2.03088	2.06402	Gpx6	glutathione peroxidase 6
12116_at	0.011408	0.000513	4.78183	-0.032876	2.04874	Bhmt	betaine-homocysteine methyltransferase
19293_at	0.029007	0.00247	3.86137	-1.60595	1.99085	Pvalb	parvalbumin
233274_at	0.003425	6.65e-05	6.09331	2.00963	1.91597	Siglech	sialic acid binding Ig-like lectin H
12307_at	0.043407	0.00484	3.484	-2.27343	1.91383	Calb1	calbindin 1
223332_at	0.048859	0.00597	3.36702	-2.4816	1.90248	Ranbp3l	RAN binding protein 3-like
66297_at	0.048629	0.00592	3.37223	-2.47232	1.86492	Pantr1	POU domain, class 3, transcription factor 3 adjacent noncoding transcript 1
29811_at	0.029062	0.00248	3.85869	-1.61067	1.72959	Ndrg2	N-myc downstream regulated gene 2
235048_at	0.022546	0.00157	4.12161	-1.15176	1.72859	Zfp599	zinc finger protein 599
76886_at	0.032671	0.00301	3.74939	-1.80313	1.67395	Fam81a	family with sequence similarity 81, member A
16431_at	0.001428	1.3e-05	7.26959	3.62436	1.66857	Itm2a	integral membrane protein 2A
71690_at	0.011185	0.000496	4.80128	-0.000762	1.61869	Esm1	endothelial cell-specific molecule 1
231296_at	0.043756	0.0049	3.47763	-2.28476	1.59476	Lrrc66	leucine rich repeat containing 66
213006_at	0.021848	0.00149	4.15129	-1.10039	1.5826	Mfsd4a	major facilitator superfamily domain containing 4A
338521_at	0.026871	0.00214	3.94344	-1.46206	1.5781	Fa2h	fatty acid 2-hydroxylase
192653_at	0.026547	0.00209	3.95755	-1.43739	1.55445	Ttc36	tetratricopeptide repeat domain 36
14451_at	0.028508	0.00241	3.87565	-1.58087	1.54255	Gas1	growth arrest specific 1
12487_at	0.00205	2.5e-05	6.78294	2.98067	1.54176	Cd28	CD28 antigen
239606_at	0.030314	0.00268	3.81549	-1.68663	1.52375	Slc2a13	solute carrier family 2 (facilitated glucose transporter), member 13
56504_at	0.003374	6.51e-05	6.10771	2.03063	1.49435	Srpk3	serine/arginine-rich protein specific kinase 3
68764_at	0.004551	0.000108	5.76974	1.52955	1.48672	Cdhr3	cadherin-related family member 3
12733_at	0.033376	0.0031	3.73334	-1.83145	1.47531	Clcnka	chloride channel, voltage-sensitive Ka
16011_at	0.01338	0.000667	4.6235	-0.29623	1.46011	Igfbp5	insulin-like growth factor binding protein 5
21912_at	0.005679	0.00016	5.51142	1.13495	1.44806	Tspan7	tetraspanin 7
69068_at	0.002839	4.65e-05	6.33962	2.36453	1.44006	1810011O10Rik	RIKEN cDNA 1810011O10 gene
15478_at	0.003111	5.76e-05	6.19205	2.153	1.42809	Hs3st3a1	heparan sulfate (glucosamine) 3-O-sulfotransferase 3A1
396184_at	0.045209	0.00519	3.44533	-2.3422	1.41973	Flrt1	fibronectin leucine rich transmembrane protein 1
194126_at	0.002465	3.71e-05	6.49875	2.58901	1.39057	Mtmr11	myotubularin related protein 11
17227_at	0.002919	5.08e-05	6.27806	2.27669	1.38505	Mcpt4	mast cell protease 4
66116_at	0.044388	0.00505	3.46023	-2.3157	1.37442	Nat8f1	N-acetyltransferase 8 (GCN5-related) family member 1
170772_at	0.001903	2.21e-05	6.87274	3.10198	1.37035	Glcci1	glucocorticoid induced transcript 1
56012_at	0.026054	0.00201	3.97844	-1.40087	1.36401	Pgam2	phosphoglycerate mutase 2
243312_at	0.013453	0.000676	4.61519	-0.310153	1.34933	Elfn1	leucine rich repeat and fibronectin type III, extracellular 1
18548_at	0.01176	0.000537	4.75376	-0.079321	1.34152	Pcsk1	proprotein convertase subtilisin/kexin type 1
619548_at	0.046533	0.00552	3.41118	-2.40298	1.33606	Defb42	defensin beta 42
19049_at	0.017428	0.00104	4.35877	-0.743797	1.32119	Ppp1r1b	protein phosphatase 1, regulatory (inhibitor) subunit 1B
235386_at	0.042642	0.00468	3.50252	-2.24051	1.30247	Hykk	hydroxylysine kinase 1
229791_at	0.00632	0.000187	5.41027	0.977702	1.27718	Plppr4	phospholipid phosphatase related 4
20528_at	0.032184	0.00295	3.76121	-1.78227	1.2708	Slc2a4	solute carrier family 2 (facilitated glucose transporter), member 4
241638_at	0.023621	0.00171	4.07069	-1.24014	1.25906	Lzts3	leucine zipper, putative tumor suppressor family member 3
14527_at	0.04244	0.00462	3.50968	-2.22777	1.23136	Gcgr	glucagon receptor
243725_at	0.02482	0.00187	4.02117	-1.32633	1.22848	Ppp1r9a	protein phosphatase 1, regulatory (inhibitor) subunit 9A
14198_at	0.020506	0.00135	4.20678	-1.00455	1.22789	Fhit	fragile histidine triad gene
217666_at	0.040118	0.00417	3.56673	-2.12644	1.22522	L2hgdh	L-2-hydroxyglutarate dehydrogenase
76306_at	0.00928	0.000351	5.01383	0.346815	1.21515	Slc18b1	solute carrier family 18, subfamily B, member 1
15446_at	0.01021	0.000419	4.90529	0.170116	1.21017	Hpgd	hydroxyprostaglandin dehydrogenase 15 (NAD)
17082_at	0.017827	0.00108	4.33734	-0.780406	1.20556	Il1rl1	interleukin 1 receptor-like 1
243362_at	0.00814	0.000288	5.13677	0.544914	1.20078	Stard13	StAR-related lipid transfer (START) domain containing 13
64051_at	0.04693	0.00561	3.40195	-2.41941	1.19619	Sv2a	synaptic vesicle glycoprotein 2 a
244757_at	0.02468	0.00185	4.02669	-1.31671	1.19309	Glb1l2	galactosidase, beta 1-like 2
20500_at	0.049674	0.00617	3.34899	-2.51371	1.19034	Slc13a2	solute carrier family 13 (sodium-dependent dicarboxylate transporter), member 2
70693_at	0.037823	0.00383	3.61512	-2.04062	1.18787	Adgra3	adhesion G protein-coupled receptor A3
100102_at	0.003068	5.58e-05	6.21306	2.18332	1.18669	Pcsk9	proprotein convertase subtilisin/kexin type 9
373864_at	0.009512	0.000369	4.98231	0.29568	1.17743	Col27a1	collagen, type XXVII, alpha 1
353169_at	0.04315	0.0048	3.48882	-2.26485	1.17564	Slc2a12	solute carrier family 2 (facilitated glucose transporter), member 12
100042178_at	0.039093	0.00401	3.58905	-2.08684	1.17281	Gm13111	predicted gene 13111
58909_at	0.046277	0.00547	3.4163	-2.39386	1.1685	Fam13a	family with sequence similarity 13, member A
18816_at	0.049674	0.00618	3.34847	-2.51464	1.14675	Serpinf2	serine (or cysteine) peptidase inhibitor, clade F, member 2
21349_at	0.039611	0.00409	3.57755	-2.10724	1.14075	Tal1	T cell acute lymphocytic leukemia 1
66447_at	0.042642	0.00467	3.5037	-2.23841	1.1337	Mgst3	microsomal glutathione S-transferase 3
64339_at	0.02585	0.00198	3.98606	-1.38757	1.13318	Fndc4	fibronectin type III domain containing 4
106389_at	0.030551	0.00273	3.80517	-1.70479	1.13139	Eaf2	ELL associated factor 2
19301_at	0.019752	0.00127	4.24254	-0.942981	1.12758	Pxmp2	peroxisomal membrane protein 2
381218_at	0.007994	0.000281	5.15256	0.570193	1.12388	4430402I18Rik	RIKEN cDNA 4430402I18 gene
22696_at	0.003423	6.62e-05	6.09582	2.0133	1.12384	Zfp37	zinc finger protein 37
20527_at	0.002882	4.93e-05	6.29934	2.30712	1.12342	Slc2a3	solute carrier family 2 (facilitated glucose transporter), member 3
214137_at	0.048094	0.00582	3.38159	-2.45566	1.11842	Arhgap29	Rho GTPase activating protein 29
20928_at	0.015749	0.000871	4.46457	-0.563891	1.10096	Abcc9	ATP-binding cassette, sub-family C (CFTR/MRP), member 9
66082_at	0.001567	1.57e-05	7.12437	3.43578	1.0887	Abhd6	abhydrolase domain containing 6
14180_at	0.009457	0.000362	4.99496	0.31622	1.08696	Fgf9	fibroblast growth factor 9
12585_at	0.009259	0.000347	5.02051	0.357634	1.07439	Cdr2	cerebellar degeneration-related 2
12865_at	0.021402	0.00145	4.16684	-1.0735	1.07361	Cox7a1	cytochrome c oxidase subunit VIIa 1
16869_at	0.016397	0.000932	4.42454	-0.631808	1.07	Lhx1	LIM homeobox protein 1
237761_at	0.021144	0.00142	4.1785	-1.05334	1.06082	Sowaha	sosondowah ankyrin repeat domain family member A
213393_at	0.002119	2.84e-05	6.68892	2.85239	1.05884	8430408G22Rik	RIKEN cDNA 8430408G22 gene
15431_at	0.023317	0.00167	4.08488	-1.21548	1.04396	Hoxd11	homeobox D11
21935_at	0.035235	0.00339	3.68307	-1.92029	1.03897	Tnfrsf17	tumor necrosis factor receptor superfamily, member 17
107515_at	0.03497	0.00334	3.69112	-1.90607	1.03586	Lgr4	leucine-rich repeat-containing G protein-coupled receptor 4
57738_at	0.020062	0.00131	4.2247	-0.973675	1.03198	Slc15a2	solute carrier family 15 (H+/peptide transporter), member 2
68352_at	0.030088	0.00263	3.82556	-1.6689	1.0284	Aspdh	aspartate dehydrogenase domain containing
235542_at	0.042011	0.00453	3.52033	-2.20885	1.02498	Ppp2r3a	protein phosphatase 2, regulatory subunit B'', alpha
77579_at	0.001379	1.17e-05	7.35292	3.73125	1.01442	Myh10	myosin, heavy polypeptide 10, non-muscle
56448_at	0.02585	0.00198	3.98608	-1.38753	1.01249	Cyp2d22	cytochrome P450, family 2, subfamily d, polypeptide 22
15259_at	0.001193	7.96e-06	-7.64931	4.10377	-1.00106	Hipk3	homeodomain interacting protein kinase 3
68014_at	0.002067	2.63e-05	-6.74426	2.92805	-1.00127	Zwilch	zwilch kinetochore protein
80891_at	0.021799	0.00148	-4.15312	-1.09722	-1.00261	Fcrls	Fc receptor-like S, scavenger receptor
66929_at	0.000177	5.57e-08	-12.4086	8.73276	-1.00462	Asf1b	anti-silencing function 1B histone chaperone
67951_at	0.006956	0.000221	-5.30398	0.810826	-1.00592	Tubb6	tubulin, beta 6 class V
68549_at	0.008161	0.000291	-5.1303	0.534545	-1.0086	Sgol2a	shugoshin-like 2a (S. pombe)
16790_at	0.049113	0.00605	-3.36017	-2.4938	-1.00952	Anpep	alanyl (membrane) aminopeptidase
320207_at	0.001729	1.85e-05	-7.00545	3.27914	-1.01132	Pik3r5	phosphoinositide-3-kinase, regulatory subunit 5, p101
20460_at	0.003869	8e-05	-5.96761	1.82501	-1.01226	Stil	Scl/Tal1 interrupting locus
21939_at	0.004679	0.000112	-5.74122	1.48648	-1.01296	Cd40	CD40 antigen
104444_at	0.000339	4.51e-07	-10.1774	6.84412	-1.01441	Rexo2	RNA exonuclease 2
66443_at	0.001379	1.18e-05	-7.34056	3.71545	-1.01776	Tnfaip8l1	tumor necrosis factor, alpha-induced protein 8-like 1
64380_at	0.008317	0.0003	-5.1103	0.502441	-1.01799	Ms4a4c	membrane-spanning 4-domains, subfamily A, member 4C
52377_at	0.016388	0.000929	-4.42613	-0.629102	-1.02114	Rcn3	reticulocalbin 3, EF-hand calcium binding domain
68298_at	0.000571	1.49e-06	-9.05988	5.72285	-1.02554	Ncapd2	non-SMC condensin I complex, subunit D2
56742_at	0.001451	1.34e-05	-7.24475	3.59231	-1.0295	Psrc1	proline/serine-rich coiled-coil 1
269582_at	0.003515	6.87e-05	-6.07134	1.97754	-1.03087	Clspn	claspin
22329_at	0.020727	0.00138	-4.19581	-1.02347	-1.03216	Vcam1	vascular cell adhesion molecule 1
234258_at	0.039598	0.00409	-3.57826	-2.10599	-1.03217	Neil3	nei like 3 (E. coli)
243912_at	0.001521	1.46e-05	-7.17959	3.50783	-1.03301	Hspb6	heat shock protein, alpha-crystallin-related, B6
11812_at	0.006845	0.000212	-5.33001	0.851843	-1.03694	Apoc1	apolipoprotein C-I
12532_at	0.000623	1.81e-06	-8.88591	5.5361	-1.03705	Cdc25c	cell division cycle 25C
330222_at	0.012882	0.000626	-4.66094	-0.233658	-1.04122	Sdk1	sidekick cell adhesion molecule 1
12169_at	0.026596	0.0021	-3.95343	-1.4446	-1.04191	Bmx	BMX non-receptor tyrosine kinase
242894_at	0.005362	0.000142	-5.58756	1.2523	-1.04216	Actr3b	ARP3 actin-related protein 3B
384009_at	0.009524	0.000371	-4.98013	0.292125	-1.04309	Glipr2	GLI pathogenesis-related 2
67896_at	0.002882	4.91e-05	-6.30244	2.31154	-1.04361	Ccdc80	coiled-coil domain containing 80
233575_at	0.002305	3.32e-05	-6.57889	2.70066	-1.04488	Pgap2	post-GPI attachment to proteins 2
74194_at	0.019867	0.00129	-4.23212	-0.960896	-1.04518	Rnd3	Rho family GTPase 3
17345_at	0.012013	0.000554	-4.73453	-0.111195	-1.04605	Mki67	antigen identified by monoclonal antibody Ki 67
12534_at	0.00425	9.53e-05	-5.84999	1.65009	-1.04749	Cdk1	cyclin-dependent kinase 1
14360_at	0.001379	1.1e-05	-7.39544	3.78543	-1.04799	Fyn	Fyn proto-oncogene
11745_at	0.002882	4.92e-05	-6.30121	2.30978	-1.04871	Anxa3	annexin A3
80986_at	0.002806	4.55e-05	-6.35572	2.38742	-1.0496	Ckap2	cytoskeleton associated protein 2
12266_at	0.003039	5.44e-05	-6.23083	2.2089	-1.05048	C3	complement component 3
83560_at	0.004308	9.74e-05	-5.83574	1.62875	-1.0544	Tex14	testis expressed gene 14
15270_at	0.000488	1.12e-06	-9.3186	5.99427	-1.05516	H2afx	H2A histone family, member X
232975_at	0.006285	0.000184	-5.41864	0.990768	-1.05589	Atp1a3	ATPase, Na+/K+ transporting, alpha 3 polypeptide
74318_at	0.031413	0.00284	-3.782	-1.74561	-1.05662	Hopx	HOP homeobox
80914_at	0.010695	0.000456	-4.85324	0.0848	-1.06103	Uck2	uridine-cytidine kinase 2
76464_at	0.003679	7.26e-05	-6.03322	1.92167	-1.06338	Casc5	cancer susceptibility candidate 5
11520_at	0.000346	5.03e-07	-10.0707	6.74261	-1.06957	Plin2	perilipin 2
69706_at	0.008583	0.000313	-5.08483	0.461487	-1.06992	Lrr1	leucine rich repeat protein 1
58203_at	0.004723	0.000114	-5.73128	1.47143	-1.07627	Zbp1	Z-DNA binding protein 1
70435_at	0.000484	1.05e-06	-9.3702	6.04752	-1.07741	Inf2	inverted formin, FH2 and WH2 domain containing
17768_at	0.004111	8.82e-05	-5.90172	1.72728	-1.07966	Mthfd2	methylenetetrahydrofolate dehydrogenase (NAD+ dependent), methenyltetrahydrofolate cyclohydrolase
12449_at	0.026954	0.00216	-3.93727	-1.47286	-1.07972	Ccnf	cyclin F
18005_at	0.000921	4.17e-06	-8.17249	4.73302	-1.07981	Nek2	NIMA (never in mitosis gene a)-related expressed kinase 2
52276_at	0.000571	1.45e-06	-9.07844	5.74256	-1.08128	Cdca8	cell division cycle associated 8
237911_at	0.014767	0.00078	-4.52958	-0.454029	-1.0833	Brip1	BRCA1 interacting protein C-terminal helicase 1
12523_at	0.001858	2.12e-05	-6.90385	3.14373	-1.08331	Cd84	CD84 antigen
24001_at	0.026954	0.00216	-3.93817	-1.47128	-1.08384	Tiam2	T cell lymphoma invasion and metastasis 2
109212_at	0.009271	0.000349	-5.01736	0.352524	-1.08398	Fam64a	family with sequence similarity 64, member A
17279_at	0.000921	4.31e-06	-8.14438	4.7001	-1.08512	Melk	maternal embryonic leucine zipper kinase
270906_at	0.001193	8.05e-06	-7.64046	4.09282	-1.08535	Prr11	proline rich 11
20650_at	0.001131	6.09e-06	-7.86334	4.36548	-1.08541	Sntb2	syntrophin, basic 2
74107_at	0.002215	3.03e-05	-6.64313	2.78946	-1.0875	Cep55	centrosomal protein 55
23797_at	0.001763	1.93e-05	-6.97273	3.23569	-1.08866	Akt3	thymoma viral proto-oncogene 3
19348_at	0.007333	0.000236	-5.26083	0.742597	-1.08941	Kif20a	kinesin family member 20A
20620_at	0.04878	0.00595	-3.36968	-2.47687	-1.09165	Plk2	polo-like kinase 2
16068_at	0.003961	8.36e-05	-5.93811	1.78133	-1.0934	Il18bp	interleukin 18 binding protein
107607_at	0.000693	2.35e-06	-8.65827	5.28647	-1.09519	Nod1	nucleotide-binding oligomerization domain containing 1
229595_at	0.026954	0.00216	-3.9389	-1.47001	-1.09893	Adamtsl4	ADAMTS-like 4
246727_at	0.018474	0.00114	-4.30383	-0.837761	-1.0995	Oas3	2'-5' oligoadenylate synthetase 3
214855_at	0.011165	0.000493	-4.8051	0.005541	-1.10184	Arid5a	AT rich interactive domain 5A (MRF1-like)
54720_at	0.021173	0.00143	-4.17573	-1.05813	-1.10364	Rcan1	regulator of calcineurin 1
67111_at	0.005539	0.000151	-5.54597	1.1883	-1.11029	Naaa	N-acylethanolamine acid amidase
16551_at	0.000921	4.34e-06	-8.13834	4.69302	-1.11238	Kif11	kinesin family member 11
215900_at	0.004875	0.00012	-5.69624	1.4183	-1.11533	Fam26f	family with sequence similarity 26, member F
76438_at	0.002277	3.18e-05	-6.60852	2.74169	-1.11534	Rftn1	raftlin lipid raft linker 1
26934_at	0.000635	2.04e-06	-8.78126	5.42209	-1.11584	Racgap1	Rac GTPase-activating protein 1
107995_at	0.000844	3.37e-06	-8.35025	4.93889	-1.11615	Cdc20	cell division cycle 20
108912_at	0.003851	7.93e-05	-5.97379	1.83414	-1.11735	Cdca2	cell division cycle associated 2
52614_at	0.005346	0.000141	-5.5939	1.26203	-1.11778	Adgre4	adhesion G protein-coupled receptor E4
229841_at	0.005042	0.000127	-5.65827	1.3605	-1.12103	Cenpe	centromere protein E
19200_at	0.002067	2.64e-05	-6.74363	2.92718	-1.125	Pstpip1	proline-serine-threonine phosphatase-interacting protein 1
13601_at	0.018987	0.00119	-4.27961	-0.879288	-1.13079	Ecm1	extracellular matrix protein 1
404710_at	0.000571	1.45e-06	-9.08415	5.74862	-1.13169	Iqgap3	IQ motif containing GTPase activating protein 3
57765_at	0.030755	0.00276	-3.79928	-1.71517	-1.13171	Tbx21	T-box 21
70218_at	0.006528	0.000197	-5.37744	0.926333	-1.13217	Kif18b	kinesin family member 18B
23834_at	0.002318	3.37e-05	-6.56759	2.68497	-1.13225	Cdc6	cell division cycle 6
73914_at	0.004365	9.98e-05	-5.81978	1.60483	-1.13241	Irak3	interleukin-1 receptor-associated kinase 3
170744_at	0.026547	0.00208	-3.95806	-1.4365	-1.13378	Tlr8	toll-like receptor 8
140579_at	0.000447	9.19e-07	-9.49741	6.17757	-1.1343	Elmo2	engulfment and cell motility 2
27007_at	0.042789	0.00473	-3.49725	-2.24987	-1.14133	Klrk1	killer cell lectin-like receptor subfamily K, member 1
74349_at	0.013861	0.000704	-4.59051	-0.351525	-1.14558	Fam160a2	family with sequence similarity 160, member A2
12519_at	0.012284	0.000581	-4.70632	-0.158059	-1.14624	Cd80	CD80 antigen
15368_at	0.009238	0.000346	-5.02302	0.361689	-1.14764	Hmox1	heme oxygenase 1
229672_at	0.004023	8.55e-05	-5.92307	1.75901	-1.14795	Bcl2l15	BCLl2-like 15
320148_at	0.008829	0.000327	-5.05802	0.418269	-1.15128	B430306N03Rik	RIKEN cDNA B430306N03 gene
213956_at	0.000656	2.18e-06	-8.7215	5.35641	-1.15408	Fam83f	family with sequence similarity 83, member F
12447_at	0.002212	3.01e-05	-6.64835	2.79665	-1.15631	Ccne1	cyclin E1
72147_at	0.036831	0.00367	-3.63882	-1.99862	-1.1569	Zbtb46	zinc finger and BTB domain containing 46
233406_at	0.004167	9.14e-05	-5.87815	1.69216	-1.1577	Prc1	protein regulator of cytokinesis 1
52570_at	0.001138	6.93e-06	-7.75945	4.23921	-1.16127	Ccdc69	coiled-coil domain containing 69
16429_at	0.012109	0.000567	-4.72062	-0.134294	-1.16138	Itln1	intelectin 1 (galactofuranose binding)
229499_at	0.004411	0.000102	-5.80823	1.58749	-1.16345	Fcrl1	Fc receptor-like 1
11982_at	0.001193	7.86e-06	-7.66003	4.11702	-1.1679	Atp10a	ATPase, class V, type 10A
170733_at	0.001521	1.5e-05	-7.16192	3.48482	-1.16874	Klra17	killer cell lectin-like receptor, subfamily A, member 17
13557_at	0.002092	2.69e-05	-6.72805	2.90594	-1.17061	E2f3	E2F transcription factor 3
69189_at	0.026016	0.00201	-3.97983	-1.39846	-1.17268	Mcemp1	mast cell expressed membrane protein 1
11540_at	0.034236	0.00322	-3.7121	-1.86898	-1.17515	Adora2a	adenosine A2a receptor
68262_at	0.00588	0.000169	-5.47528	1.07894	-1.1775	Agpat4	1-acylglycerol-3-phosphate O-acyltransferase 4 (lysophosphatidic acid acyltransferase, delta)
234094_at	0.001193	8.32e-06	-7.61455	4.06069	-1.17906	Arhgef10	Rho guanine nucleotide exchange factor (GEF) 10
114886_at	0.007994	0.00028	-5.15511	0.574286	-1.18195	Cygb	cytoglobin
72391_at	0.000802	3.06e-06	-8.43207	5.03235	-1.18256	Cdkn3	cyclin-dependent kinase inhibitor 3
18817_at	0.001379	1.17e-05	-7.35195	3.73001	-1.1896	Plk1	polo-like kinase 1
78558_at	0.00412	8.92e-05	-5.89472	1.71686	-1.19347	Htra3	HtrA serine peptidase 3
55984_at	0.000635	1.93e-06	-8.82821	5.4734	-1.19354	Camkk1	calcium/calmodulin-dependent protein kinase kinase 1, alpha
110033_at	0.001706	1.8e-05	-7.0223	3.30146	-1.19445	Kif22	kinesin family member 22
16875_at	0.01524	0.000821	-4.49943	-0.50491	-1.19633	Lhx8	LIM homeobox protein 8
52679_at	0.014684	0.000773	-4.53496	-0.444949	-1.20205	E2f7	E2F transcription factor 7
52033_at	0.007573	0.000246	-5.23581	0.702913	-1.20856	Pbk	PDZ binding kinase
67198_at	0.002184	2.94e-05	-6.664	2.81819	-1.20913	Spats2l	spermatogenesis associated, serine-rich 2-like
53314_at	0.002403	3.59e-05	-6.52243	2.6221	-1.20982	Batf	basic leucine zipper transcription factor, ATF-like
104252_at	0.025022	0.00189	-4.01329	-1.34006	-1.21241	Cdc42ep2	CDC42 effector protein (Rho GTPase binding) 2
78826_at	0.03497	0.00334	-3.69211	-1.90432	-1.2132	P2ry10	purinergic receptor P2Y, G-protein coupled 10
622976_at	0.020435	0.00135	-4.20986	-0.999235	-1.21456	Gm6377	predicted gene 6377
14204_at	0.023033	0.00164	-4.09485	-1.19819	-1.21689	Il4i1	interleukin 4 induced 1
67849_at	0.00039	6.97e-07	-9.757	6.43764	-1.22162	Cdca5	cell division cycle associated 5
109222_at	0.002119	2.77e-05	-6.70796	2.87848	-1.22165	Rarres1	retinoic acid receptor responder (tazarotene induced) 1
12428_at	0.001379	1.19e-05	-7.33526	3.70867	-1.22204	Ccna2	cyclin A2
71934_at	0.001428	1.3e-05	-7.26706	3.6211	-1.22326	Car13	carbonic anhydrase 13
26570_at	0.016313	0.000923	-4.4301	-0.622362	-1.22559	Slc7a11	solute carrier family 7 (cationic amino acid transporter, y+ system), member 11
71584_at	0.011408	0.000512	-4.78268	-0.031478	-1.22642	Gdpd2	glycerophosphodiester phosphodiesterase domain containing 2
74096_at	0.001138	6.88e-06	-7.76562	4.24674	-1.22785	Hvcn1	hydrogen voltage-gated channel 1
13011_at	0.006158	0.000178	-5.44019	1.02438	-1.22876	Cst7	cystatin F (leukocystatin)
21973_at	0.000623	1.74e-06	-8.91716	5.5699	-1.23143	Top2a	topoisomerase (DNA) II alpha
100604_at	0.000921	4.22e-06	-8.16182	4.72054	-1.23212	Lrrc8c	leucine rich repeat containing 8 family, member C
74400_at	0.011679	0.000531	-4.76034	-0.068431	-1.23269	Zfp819	zinc finger protein 819
19016_at	0.002281	3.2e-05	-6.60422	2.73574	-1.23316	Pparg	peroxisome proliferator activated receptor gamma
71683_at	0.026702	0.00212	-3.94826	-1.45363	-1.24294	Gypc	glycophorin C
27027_at	0.001379	1.17e-05	-7.34705	3.72375	-1.25049	Tspan32	tetraspanin 32
13807_at	0.010419	0.000431	-4.88747	0.140941	-1.25572	Eno2	enolase 2, gamma neuronal
12332_at	0.001379	1.17e-05	-7.3507	3.72842	-1.25643	Capg	capping protein (actin filament), gelsolin-like
99543_at	0.023775	0.00173	-4.06552	-1.24914	-1.25696	Olfml3	olfactomedin-like 3
16571_at	0.000194	1.7e-07	-11.1696	7.7366	-1.25791	Kif4	kinesin family member 4
17289_at	0.008161	0.000291	-5.12988	0.533875	-1.25812	Mertk	c-mer proto-oncogene tyrosine kinase
547431_at	0.009485	0.000366	-4.98728	0.303743	-1.26112	Btnl2	butyrophilin-like 2
68612_at	0.001468	1.37e-05	-7.2299	3.57311	-1.2634	Ube2c	ubiquitin-conjugating enzyme E2C
30925_at	0.00635	0.000188	-5.40594	0.970937	-1.26724	Slamf6	SLAM family member 6
27226_at	0.001678	1.75e-05	-7.04734	3.33454	-1.26854	Pla2g7	phospholipase A2, group VII (platelet-activating factor acetylhydrolase, plasma)
78425_at	0.001138	6.54e-06	-7.80637	4.29641	-1.27315	9530053H05Rik	RIKEN cDNA 9530053H05 gene
16952_at	0.003039	5.49e-05	-6.22518	2.20077	-1.2763	Anxa1	annexin A1
17873_at	0.02076	0.00138	-4.1933	-1.0278	-1.29323	Gadd45b	growth arrest and DNA-damage-inducible 45 beta
20877_at	0.00039	6.14e-07	-9.87785	6.55633	-1.29497	Aurkb	aurora kinase B
27280_at	0.002609	4.04e-05	-6.43927	2.50555	-1.29991	Phlda3	pleckstrin homology like domain, family A, member 3
76123_at	0.00016	2.91e-08	-13.1849	9.29784	-1.30336	Gpsm2	G-protein signalling modulator 2 (AGS3-like, C. elegans)
12306_at	0.001763	1.92e-05	-6.97553	3.23942	-1.30595	Anxa2	annexin A2
69627_at	0.037108	0.00373	-3.62988	-2.01447	-1.30699	Fam89a	family with sequence similarity 89, member A
18793_at	0.018987	0.0012	-4.27764	-0.882659	-1.30969	Plaur	plasminogen activator, urokinase receptor
72119_at	0.000409	7.92e-07	-9.63623	6.31753	-1.32416	Tpx2	TPX2, microtubule-associated
108907_at	0.000844	3.37e-06	-8.35071	4.93942	-1.32466	Nusap1	nucleolar and spindle associated protein 1
20307_at	0.007935	0.000274	-5.16738	0.593901	-1.32478	Ccl8	chemokine (C-C motif) ligand 8
19260_at	0.00039	7.07e-07	-9.74272	6.42352	-1.32834	Ptpn22	protein tyrosine phosphatase, non-receptor type 22 (lymphoid)
99899_at	0.007639	0.000253	-5.21755	0.673887	-1.33537	Ifi44	interferon-induced protein 44
242700_at	0.008788	0.000324	-5.06373	0.427479	-1.33841	Ifnlr1	interferon lambda receptor 1
16997_at	0.019867	0.00129	-4.23253	-0.96019	-1.33941	Ltbp2	latent transforming growth factor beta binding protein 2
60533_at	0.006604	0.000202	-5.36171	0.901663	-1.34357	Cd274	CD274 antigen
20964_at	0.00205	2.57e-05	-6.76142	2.95141	-1.34361	Syn1	synapsin I
231805_at	0.000611	1.66e-06	-8.95903	5.61501	-1.34465	Pilra	paired immunoglobin-like type 2 receptor alpha
16453_at	0.002499	3.79e-05	-6.4832	2.56725	-1.34926	Jak3	Janus kinase 3
13998_at	0.013316	0.000661	-4.62858	-0.287732	-1.35526	Fgd6	FYVE, RhoGEF and PH domain containing 6
19246_at	0.000982	4.98e-06	-8.0265	4.56098	-1.35545	Ptpn1	protein tyrosine phosphatase, non-receptor type 1
16948_at	0.004225	9.43e-05	-5.85762	1.66151	-1.35939	Lox	lysyl oxidase
19331_at	0.010739	0.000459	-4.84882	0.077524	-1.36024	Rab19	RAB19, member RAS oncogene family
64381_at	0.02823	0.00235	-3.88917	-1.55716	-1.36351	Ms4a8a	membrane-spanning 4-domains, subfamily A, member 8A
12236_at	0.001352	1.06e-05	-7.42373	3.82133	-1.36762	Bub1b	BUB1B, mitotic checkpoint serine/threonine kinase
20555_at	0.0154	0.00084	-4.48598	-0.527642	-1.37052	Slfn1	schlafen 1
12235_at	0.009742	0.000385	-4.9566	0.253856	-1.3727	Bub1	BUB1, mitotic checkpoint serine/threonine kinase
272382_at	0.02275	0.00159	-4.11327	-1.16622	-1.37396	Spib	Spi-B transcription factor (Spi-1/PU.1 related)
71778_at	0.00076	2.67e-06	-8.54811	5.16347	-1.37922	Klhl5	kelch-like 5
13874_at	0.045638	0.00527	-3.43687	-2.35725	-1.38274	Ereg	epiregulin
66977_at	0.001189	7.62e-06	-7.68405	4.14666	-1.38365	Nuf2	NUF2, NDC80 kinetochore complex component
107221_at	0.013966	0.000713	-4.58289	-0.364327	-1.38382	Ffar4	free fatty acid receptor 4
11541_at	0.005858	0.000168	-5.47905	1.08478	-1.38684	Adora2b	adenosine A2b receptor
327954_at	0.007661	0.000255	-5.21351	0.667458	-1.39155	Dnah2	dynein, axonemal, heavy chain 2
74732_at	0.003332	6.41e-05	-6.11842	2.04623	-1.39377	Stx11	syntaxin 11
193385_at	0.002096	2.71e-05	-6.72339	2.89957	-1.40068	Fam65b	family with sequence similarity 65, member B
209966_at	0.010684	0.000452	-4.85833	0.093149	-1.40643	Pgbd5	piggyBac transposable element derived 5
107934_at	0.001036	5.33e-06	-7.97151	4.49547	-1.40668	Celsr3	cadherin, EGF LAG seven-pass G-type receptor 3
54123_at	0.011366	0.000508	-4.78728	-0.023865	-1.41344	Irf7	interferon regulatory factor 7
21817_at	0.001379	1.19e-05	-7.33947	3.71406	-1.41384	Tgm2	transglutaminase 2, C polypeptide
72054_at	0.012733	0.000615	-4.67168	-0.215746	-1.41944	Cyp4f18	cytochrome P450, family 4, subfamily f, polypeptide 18
238447_at	0.026225	0.00203	-3.97203	-1.41207	-1.42315	Igha	immunoglobulin heavy constant alpha
14582_at	0.016027	0.000898	-4.44647	-0.594572	-1.42483	Gfi1b	growth factor independent 1B
80885_at	0.021265	0.00143	-4.17261	-1.06353	-1.4258	Hcar2	hydroxycarboxylic acid receptor 2
170741_at	0.001237	8.97e-06	-7.55598	3.98775	-1.42756	Pilrb1	paired immunoglobin-like type 2 receptor beta 1
233744_at	0.001138	6.55e-06	-7.80474	4.29443	-1.43061	Spon1	spondin 1, (f-spondin) extracellular matrix protein
68813_at	0.002701	4.27e-05	-6.39945	2.44938	-1.4325	Dock5	dedicator of cytokinesis 5
12051_at	0.001379	1.18e-05	-7.34319	3.71882	-1.43297	Bcl3	B cell leukemia/lymphoma 3
12702_at	0.009158	0.000341	-5.03132	0.375131	-1.43536	Socs3	suppressor of cytokine signaling 3
80782_at	0.014569	0.000765	-4.54166	-0.433669	-1.43583	Klrb1b	killer cell lectin-like receptor subfamily B member 1B
16172_at	0.003642	7.16e-05	-6.04311	1.93618	-1.44428	Il17ra	interleukin 17 receptor A
72828_at	0.000921	3.91e-06	-8.22462	4.7938	-1.45288	Ubash3b	ubiquitin associated and SH3 domain containing, B
108900_at	0.003826	7.7e-05	-5.99318	1.86275	-1.4542	Fam72a	family with sequence similarity 72, member A
11630_at	0.000921	3.86e-06	-8.23637	4.80745	-1.45632	Aim1	absent in melanoma 1
12768_at	0.026987	0.00217	-3.93517	-1.47654	-1.46893	Ccr1	chemokine (C-C motif) receptor 1
18030_at	0.026702	0.00212	-3.94971	-1.45109	-1.47701	Nfil3	nuclear factor, interleukin 3, regulated
16408_at	0.015143	0.000814	-4.50456	-0.496249	-1.48922	Itgal	integrin alpha L
11799_at	0.000186	1.23e-07	-11.5155	8.02719	-1.49069	Birc5	baculoviral IAP repeat-containing 5
60361_at	0.001138	6.4e-06	-7.8236	4.31734	-1.49088	Ms4a4b	membrane-spanning 4-domains, subfamily A, member 4B
11501_at	0.001858	2.12e-05	-6.90186	3.14106	-1.49568	Adam8	a disintegrin and metallopeptidase domain 8
13537_at	0.017032	0.00101	-4.37708	-0.712578	-1.49789	Dusp2	dual specificity phosphatase 2
12494_at	0.000921	4.19e-06	-8.16723	4.72687	-1.50133	Cd38	CD38 antigen
16768_at	0.002028	2.43e-05	-6.80383	3.00898	-1.50409	Lag3	lymphocyte-activation gene 3
56177_at	0.001245	9.15e-06	-7.54008	3.96786	-1.50543	Olfm1	olfactomedin 1
217344_at	0.000182	1.09e-07	-11.6515	8.1387	-1.50638	Rhbdf2	rhomboid 5 homolog 2
14793_at	0.000436	8.69e-07	-9.54873	6.22955	-1.51545	Cdca3	cell division cycle associated 3
16197_at	0.000194	1.76e-07	-11.1328	7.7051	-1.51617	Il7r	interleukin 7 receptor
19378_at	0.013139	0.000644	-4.64455	-0.261031	-1.53188	Aldh1a2	aldehyde dehydrogenase family 1, subfamily A2
12457_at	0.002681	4.22e-05	-6.40874	2.46251	-1.5353	Noct	nocturnin
27053_at	0.000635	2.01e-06	-8.79137	5.43317	-1.53997	Asns	asparagine synthetase
17133_at	0.022988	0.00164	-4.09646	-1.19539	-1.54549	Maff	v-maf musculoaponeurotic fibrosarcoma oncogene family, protein F (avian)
246278_at	0.001193	7.73e-06	-7.6726	4.13254	-1.55509	Cd207	CD207 antigen
231655_at	0.036091	0.00355	-3.65704	-1.96636	-1.5567	Oasl1	2'-5' oligoadenylate synthetase-like 1
12442_at	0.000125	1.22e-08	-14.2864	10.0309	-1.5575	Ccnb2	cyclin B2
57875_at	0.004572	0.000108	-5.76497	1.52235	-1.56174	Angptl4	angiopoietin-like 4
11433_at	0.000943	4.56e-06	-8.09814	4.64574	-1.56977	Acp5	acid phosphatase 5, tartrate resistant
223920_at	0.000847	3.48e-06	-8.32198	4.90641	-1.57151	Soat2	sterol O-acyltransferase 2
14191_at	0.001521	1.51e-05	-7.15774	3.47937	-1.59125	Fgr	FGR proto-oncogene, Src family tyrosine kinase
140795_at	0.000571	1.38e-06	-9.12476	5.79161	-1.59757	P2ry14	purinergic receptor P2Y, G-protein coupled, 14
16409_at	0.000596	1.59e-06	-9.00167	5.66074	-1.60119	Itgam	integrin alpha M
268697_at	0.00184	2.07e-05	-6.92104	3.16675	-1.60322	Ccnb1	cyclin B1
12502_at	0.003155	5.99e-05	-6.16453	2.11319	-1.60355	Cd3g	CD3 antigen, gamma polypeptide
14562_at	0.002299	3.28e-05	-6.58627	2.71089	-1.60542	Gdf3	growth differentiation factor 3
56312_at	0.00231	3.34e-05	-6.57393	2.69378	-1.60972	Nupr1	nuclear protein transcription regulator 1
58217_at	0.007069	0.000226	-5.29004	0.788814	-1.61487	Trem1	triggering receptor expressed on myeloid cells 1
330122_at	0.035969	0.00352	-3.66222	-1.9572	-1.62365	Cxcl3	chemokine (C-X-C motif) ligand 3
19395_at	0.008161	0.000289	-5.13395	0.540398	-1.63084	Rasgrp2	RAS, guanyl releasing protein 2
80910_at	0.001521	1.46e-05	-7.18307	3.51235	-1.63596	Gpr84	G protein-coupled receptor 84
18636_at	0.000177	7.5e-08	-12.0683	8.47125	-1.64065	Cfp	complement factor properdin
14544_at	0.005652	0.000158	-5.51898	1.14664	-1.6446	Gda	guanine deaminase
245843_at	0.03815	0.00388	-3.60801	-2.05322	-1.64571
17245_at	0.000125	1.51e-08	-14.0076	9.85252	-1.66013	Mdm1	transformed mouse 3T3 cell double minute 1
17085_at	0.002882	4.87e-05	-6.30723	2.31839	-1.66744	Ly9	lymphocyte antigen 9
22780_at	0.004729	0.000115	-5.72762	1.46589	-1.67464	Ikzf3	IKAROS family zinc finger 3
54483_at	0.006561	0.000199	-5.36954	0.913958	-1.68115	Mefv	Mediterranean fever
223881_at	0.006285	0.000184	-5.41986	0.992674	-1.68826	Rnd1	Rho family GTPase 1
224840_at	0.023788	0.00173	-4.06377	-1.25216	-1.69953	Treml4	triggering receptor expressed on myeloid cells-like 4
18106_at	0.001468	1.38e-05	-7.22135	3.56204	-1.70617	Cd244	CD244 natural killer cell receptor 2B4
15442_at	0.002351	3.47e-05	-6.54619	2.65522	-1.72749	Hpse	heparanase
19217_at	0.001886	2.18e-05	-6.88307	3.11585	-1.75407	Ptger2	prostaglandin E receptor 2 (subtype EP2)
21877_at	0.000259	3.13e-07	-10.5406	7.18138	-1.76524	Tk1	thymidine kinase 1
68026_at	0.001199	8.56e-06	-7.59269	4.03352	-1.79303	2810417H13Rik	RIKEN cDNA 2810417H13 gene
14962_at	0.003039	5.45e-05	-6.22991	2.20758	-1.79749	Cfb	complement factor B
14058_at	0.0154	0.00084	-4.48601	-0.527598	-1.7981	F10	coagulation factor X
16534_at	0.000194	1.59e-07	-11.2405	7.79699	-1.80941	Kcnn4	potassium intermediate/small conductance calcium-activated channel, subfamily N, member 4
27405_at	0.001184	7.44e-06	-7.70261	4.16952	-1.80997	Abcg3	ATP-binding cassette, sub-family G (WHITE), member 3
22436_at	0.000346	4.83e-07	-10.1087	6.77895	-1.832	Xdh	xanthine dehydrogenase
69816_at	0.002299	3.27e-05	-6.58812	2.71345	-1.85038	Mzb1	marginal zone B and B1 cell-specific protein 1
75345_at	0.008317	0.000301	-5.10907	0.500468	-1.86143	Slamf7	SLAM family member 7
14293_at	0.006491	0.000194	-5.38665	0.940758	-1.86907	Fpr1	formyl peptide receptor 1
217304_at	0.000182	1.1e-07	-11.6431	8.13188	-1.86947	Cd300lb	CD300 molecule like family member B
18566_at	0.004911	0.000121	-5.68976	1.40845	-1.87156	Pdcd1	programmed cell death 1
20306_at	0.002735	4.35e-05	-6.3868	2.43149	-1.87353	Ccl7	chemokine (C-C motif) ligand 7
12654_at	0.01341	0.000671	-4.61928	-0.30331	-1.88515	Chil1	chitinase-like 1
271424_at	0.008161	0.000292	-5.12878	0.532109	-1.90065	Ip6k3	inositol hexaphosphate kinase 3
50931_at	0.000792	2.97e-06	-8.45663	5.06023	-1.91099	Il27ra	interleukin 27 receptor, alpha
246746_at	0.000222	2.28e-07	-10.8645	7.47176	-1.91621	Cd300lf	CD300 molecule like family member F
64095_at	0.001193	8.25e-06	-7.62104	4.06875	-1.93633	Gpr35	G protein-coupled receptor 35
327766_at	0.001138	6.96e-06	-7.75629	4.23534	-1.96672	Tmem26	transmembrane protein 26
23832_at	0.035328	0.00341	-3.67948	-1.92665	-1.97541	Xcr1	chemokine (C motif) receptor 1
195733_at	0.002305	3.32e-05	-6.57855	2.70019	-1.99686	Grhl1	grainyhead-like 1 (Drosophila)
22259_at	0.001379	1.16e-05	-7.3597	3.73991	-2.01396	Nr1h3	nuclear receptor subfamily 1, group H, member 3
209588_at	0.001853	2.09e-05	-6.91197	3.15461	-2.03667	Sectm1a	secreted and transmembrane 1A
15439_at	0.011875	0.000544	-4.74519	-0.093529	-2.04788	Hp	haptoglobin
18613_at	0.000177	6.88e-08	-12.1662	8.54737	-2.05173	Pecam1	platelet/endothelial cell adhesion molecule 1
17387_at	0.000347	5.25e-07	-10.0289	6.70258	-2.05363	Mmp14	matrix metallopeptidase 14 (membrane-inserted)
16016_at	0.023962	0.00176	-4.05485	-1.26769	-2.05596	Ighg2b	immunoglobulin heavy constant gamma 2B
16819_at	0.014437	0.000754	-4.54985	-0.419871	-2.05789	Lcn2	lipocalin 2
21857_at	0.001138	6.83e-06	-7.77119	4.25354	-2.05823	Timp1	tissue inhibitor of metalloproteinase 1
330723_at	0.022962	0.00163	-4.09858	-1.19171	-2.07799	Htra4	HtrA serine peptidase 4
17474_at	0.001138	6.37e-06	-7.82668	4.32109	-2.12535	Clec4d	C-type lectin domain family 4, member d
11801_at	0.026322	0.00205	-3.967	-1.42087	-2.13248	Cd5l	CD5 antigen-like
58860_at	0.009347	0.000355	-5.00577	0.333745	-2.13812	Adamdec1	ADAM-like, decysin 1
58218_at	0.007594	0.000248	-5.23058	0.694611	-2.15265	Trem3	triggering receptor expressed on myeloid cells 3
56620_at	0.000182	9.87e-08	-11.7607	8.22714	-2.18838	Clec4n	C-type lectin domain family 4, member n
14068_at	0.000763	2.75e-06	-8.52056	5.13249	-2.19134	F7	coagulation factor VII
108078_at	0.0014	1.24e-05	-7.30274	3.66699	-2.1951	Olr1	oxidized low density lipoprotein (lectin-like) receptor 1
20715_at	0.003829	7.82e-05	-5.98328	1.84815	-2.24296	Serpina3g	serine (or cysteine) peptidase inhibitor, clade A, member 3G
18985_at	0.007994	0.000281	-5.15237	0.569902	-2.24842	Pou2af1	POU domain, class 2, associating factor 1
93695_at	0.01138	0.00051	-4.78496	-0.0277	-2.2534	Gpnmb	glycoprotein (transmembrane) nmb
55985_at	0.005851	0.000167	-5.48167	1.08886	-2.31036	Cxcl13	chemokine (C-X-C motif) ligand 13
56619_at	0.002832	4.62e-05	-6.34445	2.37141	-2.36558	Clec4e	C-type lectin domain family 4, member e
70809_at	0.000194	1.76e-07	-11.1375	7.70914	-2.38886	Clec2g	C-type lectin domain family 2, member g
16365_at	0.023447	0.00169	-4.07975	-1.22441	-2.39748	Acod1	aconitate decarboxylase 1
16181_at	0.001098	5.71e-06	-7.91507	4.42784	-2.49289	Il1rn	interleukin 1 receptor antagonist
16891_at	0.001193	8.37e-06	-7.61002	4.05507	-2.53777	Lipg	lipase, endothelial
12771_at	0.009524	0.000372	-4.97765	0.2881	-2.80283	Ccr3	chemokine (C-C motif) receptor 3
16153_at	0.005567	0.000153	-5.53982	1.17882	-2.8637	Il10	interleukin 10
229323_at	0.001245	9.19e-06	-7.53727	3.96435	-3.04495	Gpr171	G protein-coupled receptor 171
56489_at	0.000453	9.59e-07	-9.45778	6.13725	-3.09645	Ikbke	inhibitor of kappaB kinase epsilon
58205_at	0.001193	8.32e-06	-7.61439	4.0605	-3.14795	Pdcd1lg2	programmed cell death 1 ligand 2
380795_at	0.011105	0.000485	-4.81475	0.021454	-3.9961	Ighg3	Immunoglobulin heavy constant gamma 3
